# Supplementary material for: Plant and Soil Development Cooperatively Shaped the Composition of the phoD-Harboring Bacterial Community along the Primary Succession in the Hailuogou Glacier Chronosequence
Source: mSystems. 2020 Jul 28;5(4):e00475-20. doi: 10.1128/mSystems.00475-20 (PMC7394357; doi:10.1128/mSystems.00475-20)
Supplement: TABLE S1 [file mSystems.00475-20-st001.xlsx]

## Sheet:  Soil and plant parameters 
Sampling site	Longitude (E)	Latitude (N)	Altitude (m)	Glacial retreat year	Soil development time (years)	Major plant species	Cross section diameter (cm)	Height (m)	Canopy closure	Tree age (a)	pH	Soil density (g▪ cm-3)	CEC (mmol▪ kg-1)	SOC (g▪kg-1)	DOC (mg▪kg-1)	TN (g▪kg-1)	AN (mg▪kg-1)	TP (g▪kg-1)	AP (mg▪kg-1)	TK (g▪kg-1)	AK (mg▪kg-1)	TNa (g▪kg-1)	TCa (g▪kg-1)	TMg (g▪kg-1)	ENa (g▪kg-1)	ECa (g▪kg-1)	EMg (g▪kg-1)	AP/TP	TN/TP	Al-P (mg/kg)	Fe-P (mg/kg)	Oc-P (mg/kg)	Ca-P (mg/kg)	L-OP (mg/kg)	ML-OP (mg/kg)	MR-OP (mg/kg)
T1	101°59′32.8″	29°34′03.6″	2956	2014	<4	Astragalus adsurgens, Hippophae rhamnoides, Salix magnifica, Populus purdomii	0.82±0.04f	0.50±0.08f	0.11±0.01c	2.33±0.42g	7.82±0.10a	1.80±0.01a	7.64±0.22d	9.56±0.32	82.39±0.64f	0.50±0.02f	8.32±0.61e	0.21±0.02c	4.18±0.27d	3.65±0.06d	45.78±3.15e	1.64±0.04c	25.75±0.33a	7.95±0.11d	0.24±0.00a	6.02±0.17a	0.19±0.01c	0.02±0.00d	2.44±0.26a	2.89±0.22e	1.77±0.21d	24.67±1.37d	93.75±4.46e	2.81±0.19de	17.24±1.03cd	3.19±0.36e
T2	101°59′40.2″	29°34′04.1″	2948	1997	22	Hippophae rhamnoides, Salix magnifica, Populus purdomii	6.92±0.92e	12.17±0.52e	0.14±0.01c	17.50±0.62f	7.12±0.06b	1.62±0.01b	9.51±0.06cd	16.12±0.76e	146.98±2.47e	0.75±0.02e	15.25±1.04e	0.68±0.05b	6.13±0.25d	3.44±0.06d	122.28±2.52a	1.62±0.02c	23.32±0.21bc	7.52±0.15d	0.23±0.00ab	2.66±0.17cd	0.20±0.01c	0.01±0.00e	1.13±0.09b	6.75±0.20cd	4.34±0.30cd	29.57±2.08cd	153.96±6.67d	4.23±0.40cd	156.87±14.89b	11.71±0.57d
T3	101°59′43.7″	29°34′05.7″	2940	1979	40	Hippophae rhamnoides, Salix magnifica, Populus purdomii, Betula utilis, Picea brachytyla	9.98±0.93de	23.37±0.82d	0.91±0.01a	39.17±2.59e	7.33.0.07b	1.53±0.02c	7.77±0.16d	28.72±1.11d	212.55±2.39d	1.17±0.05d	42.19±3.05d	0.99±0.06a	68.62±1.39a	5.07±0.37c	75.52±0.99d	1.59±0.05c	24.06±0.60b	9.97±0.27c	0.21±0.00cd	4.14±0.34b	0.21±0.01c	0.07±0.00b	1.21±0.11b	7.89±0.44bc	5.50±0.44c	30.06±2.42cd	357.34±13.77a	1.85±0.20e	46.05±2.58c	26.34±1.48b
T4	101°59′48.9″	29°34′07.9″	2926	1965	54	Populus purdomii , Betula utilis, Picea brachytyla, Abies fabri	15.40±1.69cd	18.50±0.89c	0.84±0.02b	52.33±0.84d	6.80±0.11c	1.34±0.02d	10.50±0.27c	48.99±0.86c	230.80±1.40d	1.46±0.02c	56.47±5.10d	1.04±0.08a	42.43±0.84b	5.11±0.09c	80.87±0.48c	1.70±0.01c	22.58±0.15cd	9.70±0.23c	0.19±0.01de	2.99±0.51c	0.22±0.03bc	0.04±0.00c	1.45±0.12b	4.55±0.35de	2.63±0.36cd	33.91±2.40c	210.99±6.82c	1.75±0.20e	10.90±0.81d	28.02±1.94b
T5	101°59′52.2″	29°34′10.9″	2919	1957	62	Populus purdomii , Betula utilis, Picea brachytyla, Abies fabri	17.50±2.70bc	32.33±1.23b	0.79±0.02b	59.17±0.95c	6.23±0.08d	1.11±0.03e	10.82±0.28c	50.39±0.70c	313.28±3.04c	1.52±0.01c	96.43±5.16c	1.13±0.04a	70.15±3.22a	5.96±0.05b	84.50±0.92c	1.93±0.05b	21.93±0.17d	11.94±0.16b	0.20±0.01de	2.77±0.16cd	0.20±0.01c	0.06±0.00b	1.36±0.05b	41.94±2.03a	56.66±1.93a	83.46±2.44a	307.74±6.30b	4.83±0.39c	16.66±1.35de	33.85±1.60a
T6	101°59′56.9″	29°34′16.0″	2910	1930	89	Populus purdomii, Picea brachytyla, Abies fabri	22.23±1.77b	32.67±0.71b	0.82±0.01b	93.00±1.24b	5.43±0.14e	1.10±0.03e	17.90±1.80b	86.93±0.97a	380.34±12.02b	1.78±0.03a	131.15±8.48b	0.73±0.04b	70.57±0.97a	6.40±0.07a	92.80±1.55b	2.05±0.03a	21.50±0.49d	12.64±0.33a	0.22±0.01bc	1.85±0.18e	0.25±0.01ab	0.1±0.01a	2.50±0.16a	9.35±0.52bc	19.79±0.89b	35.45±1.75c	294.45±4.23b	13.67±1.13a	220.81±12.17a	15.26±1.95d
T7	102°00′04.3″	29°34′20.7″	2906	1890	129	Populus purdomii, Abies fabri	32.40±3.75a	37.33±0.95a	0.81±0.04b	118.50±1.38a	4.89±0.08f	1.07±0.04e	50.17±1.03a	81.11±1.50b	543.48±25.34a	2.12±0.04b	191.23±6.17a	0.79±0.06b	33.58±0.76c	5.90±0.02b	71.60±1.42d	1.66±0.02c	22.10±0.15d	13.12±0.05a	0.18±0.00e	2.04±0.05de	0.28±0.01a	0.04±0.01c	2.80±0.22a	10.24±0.77b	22.26±1.68b	44.94±2.49b	296.76±9.16b	7.55±0.40b	245.67±17.42a	20.33±1.62c
Notes: The different letters indicate significant differences between treatments at P<0.05. CEC: Cation exchange capacity, SOC: Soil organic carbon, DOC: Dissolved organic carbon, TN: Total nitrogen, AN: Available nitrogen, TP: Total phosphorus, AP: Available phosphorus, TK: Total potassium, AK: Available potassium, TNa: Total sodium, TCa: Total calcium, TMg: Total magnesium, ENa: Exchangeable so…

## Sheet: Similarity Percentage (SIMPER) 
SIMPER Barren vs Developing				SIMPER Barren vs Mature				SIMPER Developing vs Mature
Variable	Contribution (%)	Cumulative (%)		Variable	Contribution (%)	Cumulative (%)		Variable	Contribution (%)	Cumulative (%)
AP	11.11	56.4		AN	21.01	40.22		AN	12.48	50.49
AN	8.24	56.7		AP	8.95	77.86		SOC	4.61	77.64
AK	8.27	66.8		SOC	9.76	70.68		AK	1.29	89.11
SOC	5.74	82.86		AK	6.34	87.78		AP	2.53	89.76
TK	0.34	97.67		CEC	2.76	92.19		CEC	2.27	88.72
TP	0.13	99.43		TK	0.42	98.21		pH	0.21	98.26
TN	0.15	99.25		pH	0.32	98.89		TK	0.15	98.66
CEC	0.34	97.6		TN	0.19	99.36		Soil density	0.05	99.67
pH	0.12	99.42		TP	0.08	99.86		TN	0.07	99.59
Soil density	0.06	99.91		Soil density	0.1	99.75		TP	0.03	99.89
