# Supplementary material for: Plant and Soil Development Cooperatively Shaped the Composition of the phoD-Harboring Bacterial Community along the Primary Succession in the Hailuogou Glacier Chronosequence
Source: mSystems. 2020 Jul 28;5(4):e00475-20. doi: 10.1128/mSystems.00475-20 (PMC7394357; doi:10.1128/mSystems.00475-20)
Supplement: TABLE S2 [file mSystems.00475-20-st002.xlsx]

## Sheet: Phylum level
Fractions	Stages	Proteobacteria	Actinobacteria	Gemmatimonadetes	Planctomycetes	Acidobacteria	Cyanobacteria	Firmicutes	Other
Rhizosphere	Barren	87%a	10%b	1%b	0%a	0%a	0%a	0%a	2%a
	Developing	79%b	18%a	1%ab	0%a	0%a	0%a	0%a	2%ab
	Mature	88%a	9%b	2%a	0%a	0%a	0%a	0%a	1%b
Bulk soil	Barren	92%a	7%b	0%b	0%a	0%a	0%a	0%a	1%a
	Developing	84%b	13%a	1%b	0%a	0%a	0%a	0%a	1%a
	Mature	80%b	17%a	2%a	0%a	0%a	0%a	0%a	0%a
Different letters indicate significant differences between developmental stages in the rhizosphere and in the bulk soil at P<0.05.

## Sheet: Order level
Fractions	Stages	Burkholderiales	Rhizobiales	Pseudomonadales	Streptomycetales	Xanthomonadales	Other
Rhizosphere	Barren	30%b	26%ab	22%a	9%b	6%a	7%a
	Developing	34%b	20%b	19%a	16%a	5%a	7%a
	Mature	41%a	29%a	12%b	8%b	3%b	6%a
Bulk soil	Barren	30%a	43%a	12%a	5%c	5%a	5%b
	Developing	29%a	35%ab	16%a	10%b	2%b	8%a
	Mature	36%a	24%b	15%a	15%a	3%b	8%ab
Different letters indicate significant differences between developmental stages in the rhizosphere and in the bulk soil at P<0.05.

## Sheet: Genus level
Fractions	Stages	Cupriavidus	Bradyrhizobium	Pseudomonas	Streptomyces	Pleomorphomonas	Other
Rhizosphere	Barren	27%b	17%a	22%a	9%b	7%b	18%a
	Developing	32%ab	10%b	19%a	16%a	8%b	15%ab
	Mature	38%a	11%b	12%b	8%b	17%a	14%b
Bulk soil	Barren	19%b	39%a	12%a	5%c	3%b	22%a
	Developing	20%b	30%a	16%a	10%b	3%b	21%ab
	Mature	35%a	14%b	14%a	15%a	8%a	14%b
Different letters indicate significant differences between developmental stages in the rhizosphere and in the bulk soil at P<0.05.
