# Supplementary material for: Plant and Soil Development Cooperatively Shaped the Composition of the phoD-Harboring Bacterial Community along the Primary Succession in the Hailuogou Glacier Chronosequence
Source: mSystems. 2020 Jul 28;5(4):e00475-20. doi: 10.1128/mSystems.00475-20 (PMC7394357; doi:10.1128/mSystems.00475-20)
Supplement: TABLE S3 [file mSystems.00475-20-st003.xlsx]

## Sheet: Rhizosphere_LDA_Effect_Size
Phylum	Class	Order	Family	Genus	Name	abundance	sites	LDA>2.0	P value
Proteobacteria	Gammaproteobacteria				Gammaproteobacteria	5.48667	S1	4.93666	0.000525206		Fraction	Phylum/Class	N. Clade
Proteobacteria					Proteobacteria	5.96803	S1	4.93198	4.12604e-05		Barren	Proteobacteria	16
Proteobacteria	Gammaproteobacteria	Xanthomonadales	Xanthomonadaceae	Xanthomonas	Xanthomonas	4.82399	S1	4.49213	0.000510151		Developing	Proteobacteria	4
Proteobacteria	Alphaproteobacteria	Rhizobiales	Bradyrhizobiaceae		Bradyrhizobiaceae	5.3297	S1	4.89429	0.000576271			Actinobacteria	11
Proteobacteria	Alphaproteobacteria	Rhizobiales	Bradyrhizobiaceae	Bradyrhizobium	Bradyrhizobium	5.32384	S1	4.88851	0.000602194		Mature	Actinobacteria	4
Proteobacteria	Gammaproteobacteria	Xanthomonadales	Xanthomonadaceae		Xanthomonadaceae	4.88598	S1	4.45175	0.00655556			Proteobacteria	12
Proteobacteria	Gammaproteobacteria	Xanthomonadales			Xanthomonadales	4.88598	S1	4.45175	0.00655556			Gemmatimonadetes	5
Proteobacteria	Alphaproteobacteria	Rhodobacterales			Rhodobacterales	4.51672	S2	4.22068	3.16891e-05
Proteobacteria	Alphaproteobacteria	Rhodobacterales	Rhodobacteraceae		Rhodobacteraceae	4.51672	S2	4.22068	3.16891e-05
Proteobacteria	Alphaproteobacteria	Rhodobacterales	Rhodobacteraceae	Phaeobacter	Phaeobacter	4.51269	S2	4.21672	2.66525e-05
Proteobacteria	Betaproteobacteria	Burkholderiales	Burkholderiaceae	Paucimonas	Paucimonas	3.03631	S2	4.07519	0.0274867
Proteobacteria	Alphaproteobacteria	Rhizobiales	Bradyrhizobiaceae	Variibacter	Variibacter	3.72287	S2	3.63342	0.0199014
Proteobacteria	Deltaproteobacteria	Myxococcales			Myxococcales	3.89315	S1	3.60637	2.39281e-05
Proteobacteria	Deltaproteobacteria				Deltaproteobacteria	3.89315	S1	3.60545	2.39281e-05
Proteobacteria	Deltaproteobacteria	Myxococcales	Polyangiaceae	Sorangium	Sorangium	3.88939	S1	3.60236	0.000306907
Proteobacteria	Deltaproteobacteria	Myxococcales	Polyangiaceae		Polyangiaceae	3.88939	S1	3.60223	0.000306907
Actinobacteria	Actinobacteria				Actinobacteria	5.34082	S3	4.8969	3.13217e-05
Actinobacteria					Actinobacteria	5.34082	S3	4.89307	3.23422e-05
Actinobacteria	Actinobacteria	Streptomycetales	Streptomycetaceae		Streptomycetaceae	5.28526	S3	4.84867	2.66007e-05
Actinobacteria	Actinobacteria	Streptomycetales			Streptomycetales	5.28526	S3	4.84867	2.66007e-05
Actinobacteria	Actinobacteria	Streptomycetales	Streptomycetaceae	Streptomyces	Streptomyces	5.28526	S3	4.84863	2.66007e-05
Proteobacteria	Gammaproteobacteria	Pseudomonadales	Pseudomonadaceae		Pseudomonadaceae	5.38761	S4	4.80986	0.00230242
Proteobacteria	Gammaproteobacteria	Pseudomonadales	Pseudomonadaceae	Pseudomonas	Pseudomonas	5.38761	S4	4.80986	0.00230242
Proteobacteria	Gammaproteobacteria	Pseudomonadales			Pseudomonadales	5.38761	S4	4.80986	0.00230242
Proteobacteria	Alphaproteobacteria	Rhizobiales	unidentified	Hartmannibacter	Hartmannibacter	4.34043	S3	3.9993	0.000673627
Actinobacteria	Actinobacteria	Pseudonocardiales	Pseudonocardiaceae	Amycolatopsis	Amycolatopsis	3.78151	S3	3.80683	0.0174546
Actinobacteria	Actinobacteria	Micromonosporales			Micromonosporales	4.06646	S3	3.77919	0.0234667
Actinobacteria	Actinobacteria	Micromonosporales	Micromonosporaceae	Actinoplanes	Actinoplanes	4.06646	S3	3.77919	0.0234667
Actinobacteria	Actinobacteria	Micromonosporales	Micromonosporaceae		Micromonosporaceae	4.06646	S3	3.77919	0.0234667
Actinobacteria	Actinobacteria	Pseudonocardiales	Pseudonocardiaceae		Pseudonocardiaceae	4.13618	S3	3.77472	0.00230452
Actinobacteria	Actinobacteria	Pseudonocardiales			Pseudonocardiales	4.13618	S3	3.77472	0.00230452
Proteobacteria	Alphaproteobacteria	Rhizobiales	Methylocystaceae	Pleomorphomonas	Pleomorphomonas	5.38563	S7	5.00985	0.00243622
Proteobacteria	Alphaproteobacteria	Rhizobiales	Methylocystaceae		Methylocystaceae	5.38563	S7	5.00985	0.00243622
Proteobacteria	Alphaproteobacteria	Rhizobiales			Rhizobiales	5.54658	S7	4.96388	0.0182795
Proteobacteria	Alphaproteobacteria				Alphaproteobacteria	5.55201	S7	4.95203	0.026491
Proteobacteria	Betaproteobacteria	Burkholderiales	Burkholderiaceae	Cupriavidus	Cupriavidus	5.60737	S6	4.93654	0.0208594
Proteobacteria	Betaproteobacteria	Burkholderiales	Burkholderiaceae		Burkholderiaceae	5.60748	S6	4.93595	0.0190114
Proteobacteria	Betaproteobacteria				Betaproteobacteria	5.63547	S6	4.92326	0.034707
Proteobacteria	Betaproteobacteria	Burkholderiales			Burkholderiales	5.63547	S6	4.92326	0.034707
Proteobacteria	Alphaproteobacteria	Caulobacterales	Caulobacteraceae		Caulobacteraceae	4.5821	S5	4.17259	0.00366986
Proteobacteria	Alphaproteobacteria	Caulobacterales			Caulobacterales	4.5821	S5	4.16786	0.00366986
Actinobacteria	Actinobacteria	Caulobacterales	Nocardiaceae		Nocardiaceae	2.94211	S5	4.08422	0.0202685
Proteobacteria	Alphaproteobacteria	Rhodospirillales	Acetobacteraceae	Stella	Stella	3.26602	S5	3.98689	0.000367976
Proteobacteria	Alphaproteobacteria	Rhodospirillales	Acetobacteraceae		Acetobacteraceae	3.26602	S5	3.98339	0.000367976
Gemmatimonadetes					Gemmatimonadetes	4.34239	S5	3.90467	0.00455246
Gemmatimonadetes	Gemmatimonadetes	Gemmatimonadales	Gemmatimonadaceae	Gemmatimonas	Gemmatimonas	4.34239	S5	3.90467	0.00455246
Gemmatimonadetes	Gemmatimonadetes				Gemmatimonadetes	4.34239	S5	3.90467	0.00455246
Gemmatimonadetes	Gemmatimonadetes	Gemmatimonadales	Gemmatimonadaceae		Gemmatimonadaceae	4.34239	S5	3.90467	0.00455246
Gemmatimonadetes	Gemmatimonadetes	Gemmatimonadales			Gemmatimonadales	4.34239	S5	3.90467	0.00455246
Proteobacteria	Alphaproteobacteria	Rhodospirillales			Rhodospirillales	3.30414	S5	3.82819	0.00307672
Actinobacteria	Actinobacteria	Streptosporangiales	Nocardiopsaceae		Nocardiopsaceae	4.0609	S5	3.76065	9.74155e-05
Actinobacteria	Actinobacteria	Streptosporangiales			Streptosporangiales	4.0609	S5	3.75193	9.74155e-05
Actinobacteria	Actinobacteria	Streptosporangiales	Nocardiopsaceae	Nocardiopsis	Nocardiopsis	4.0609	S5	3.73749	9.74155e-05

## Sheet: Bulk_LDA_Effect_Size
Phylum	Class	Order	Family	Genus	Name	abundance	sites	LDA>2.0	P value
Proteobacteria	Alphaproteobacteria	Rhizobiales	Bradyrhizobiaceae		Bradyrhizobiaceae	5.6539	T2	5.22805	0.0247881		Fraction	Phylum/Class	N. Clade
Proteobacteria	Alphaproteobacteria	Rhizobiales	Bradyrhizobiaceae	Bradyrhizobium	Bradyrhizobium	5.65121	T2	5.22627	0.0236846		Barren	Proteobacteria	6
Proteobacteria	Alphaproteobacteria	Rhizobiales			Rhizobiales	5.69227	T2	5.15223	0.0453984			Actinobacteria	6
Proteobacteria					Proteobacteria	5.9715	T1	4.94011	0.00438028		Developing	Proteobacteria	2
Proteobacteria	Betaproteobacteria	Burkholderiales	Oxalobacteraceae	Collimonas	Collimonas	5.11878	T1	4.77067	0.000592688			Actinobacteria	1
Proteobacteria	Betaproteobacteria	Burkholderiales	Oxalobacteraceae		Oxalobacteraceae	5.11878	T1	4.77067	0.000592688		Mature	Acidobacteria	8
Actinobacteria	Acidimicrobiia	Acidimicrobiales			Acidimicrobiales	2.7841	T2	3.91774	0.022584			Proteobacteria	14
Actinobacteria	Acidimicrobiia	Acidimicrobiales	Acidimicrobiaceae	Ilumatobacter	Ilumatobacter	2.7841	T2	3.90885	0.022584			Gemmatimonadetes	5
Actinobacteria	Acidimicrobiia				Acidimicrobiia	2.7841	T2	3.90475	0.022584
Actinobacteria	Acidimicrobiia	Acidimicrobiales	Acidimicrobiaceae		Acidimicrobiaceae	2.7841	T2	3.90416	0.022584
Actinobacteria	Actinobacteria	Corynebacteriales	Mycobacteriaceae	Mycolicibacterium	Mycolicibacterium	3.55914	T1	3.75969	0.0388973
Actinobacteria	Actinobacteria	Corynebacteriales	Mycobacteriaceae		Mycobacteriaceae	3.55914	T1	3.74473	0.0388973
Actinobacteria	Actinobacteria	Pseudonocardiales	Pseudonocardiaceae		Pseudonocardiaceae	4.4776	T3	4.21185	0.034336
Actinobacteria	Actinobacteria	Pseudonocardiales			Pseudonocardiales	4.4776	T3	4.21185	0.034336
Proteobacteria	Alphaproteobacteria	Rhizobiales	Bradyrhizobiaceae	Variibacter	Variibacter	3.96984	T4	3.86135	0.016237
Proteobacteria	Betaproteobacteria	Burkholderiales	Burkholderiaceae	Cupriavidus	Cupriavidus	5.62001	T6	5.13368	0.0133093
Proteobacteria	Betaproteobacteria	Burkholderiales	Burkholderiaceae		Burkholderiaceae	5.62001	T6	5.13365	0.0133093
Proteobacteria	Betaproteobacteria				Betaproteobacteria	5.62592	T6	4.97477	0.0354029
Proteobacteria	Betaproteobacteria	Burkholderiales			Burkholderiales	5.62592	T6	4.97477	0.0354029
Actinobacteria	Actinobacteria				Actinobacteria	5.33236	T5	4.90006	0.00703696
Actinobacteria	Actinobacteria				Actinobacteria	5.33272	T5	4.89977	0.00666692
Actinobacteria	Actinobacteria	Streptomycetales	Streptomycetaceae	Streptomyces	Streptomyces	5.19179	T5	4.77071	0.00171662
Actinobacteria	Actinobacteria	Streptomycetales	Streptomycetaceae		Streptomycetaceae	5.19197	T5	4.77	0.00171662
Actinobacteria	Actinobacteria	Streptomycetales			Streptomycetales	5.19197	T5	4.77	0.00171662
Proteobacteria	Alphaproteobacteria	Rhodospirillales	Acetobacteraceae	Stella	Stella	2.87051	T6	4.12278	0.0289649
Proteobacteria	Alphaproteobacteria	Caulobacterales			Caulobacterales	4.33307	T6	4.09047	0.000151223
Proteobacteria	Alphaproteobacteria	Caulobacterales	Caulobacteraceae		Caulobacteraceae	4.33307	T6	4.08966	0.000151223
Proteobacteria	Alphaproteobacteria	Rhodospirillales	Acetobacteraceae		Acetobacteraceae	2.87051	T6	4.0644	0.0289649
Proteobacteria	Gammaproteobacteria	Xanthomonadales	Xanthomonadaceae	Lysobacter	Lysobacter	4.34227	T6	4.05387	0.00177454
Proteobacteria	Alphaproteobacteria	Rhizobiales	Rhizobiaceae	Sinorhizobium	Sinorhizobium	3.65815	T6	3.83641	0.0042579
Proteobacteria	Alphaproteobacteria	Caulobacterales	Caulobacteraceae	Phenylobacterium	Phenylobacterium	3.56224	T6	3.83099	0.00855004
Proteobacteria	Alphaproteobacteria	Rhizobiales	Rhizobiaceae		Rhizobiaceae	3.66031	T6	3.82657	0.00749732
Proteobacteria	Alphaproteobacteria	Rhizobiales	Methylocystaceae	Pleomorphomonas	Pleomorphomonas	5.01315	T7	4.62273	0.00023885
Proteobacteria	Alphaproteobacteria	Rhizobiales	Methylocystaceae		Methylocystaceae	5.01315	T7	4.62273	0.00023885
Gemmatimonadetes	Gammaproteobacteria	Gemmatimonadales	Gemmatimonadaceae		Gemmatimonadaceae	4.40603	T7	4.01621	0.00505876
Gemmatimonadetes					Gemmatimonadetes	4.40603	T7	4.01215	0.00505876
Gemmatimonadetes	Gemmatimonadetes	Gemmatimonadales	Gemmatimonadaceae	Gemmatimonas	Gemmatimonas	4.40603	T7	4.01204	0.00505876
Gemmatimonadetes	Gemmatimonadetes	Gemmatimonadales			Gemmatimonadales	4.40603	T7	4.01175	0.00505876
Gemmatimonadetes	Gemmatimonadetes				Gemmatimonadetes	4.40603	T7	4.00883	0.00505876
Actinobacteria	Actinobacteria	Streptosporangiales	Nocardiopsaceae		Nocardiopsaceae	3.49031	T7	3.74245	0.00532323
Actinobacteria	Actinobacteria	Streptosporangiales			Streptosporangiales	3.49031	T7	3.72913	0.00532323
Actinobacteria	Actinobacteria	Streptosporangiales	Nocardiopsaceae	Nocardiopsis	Nocardiopsis	3.49031	T7	3.72313	0.00532323
